# Supplementary material for: Prenatal diagnosis and preimplantation genetics testing of 3M syndrome in a Chinese family with novel biallelic variants of CUL7
Source: Mol Genet Genomic Med. 2023 Oct 25;12(1):e2284. doi: 10.1002/mgg3.2284 (PMC10767403; doi:10.1002/mgg3.2284)
Supplement: Supplementary file 2 — Table S1. [file MGG3-12-e2284-s002.xls]

## Sheet: CUL7.primer.info
num	chr	position	ForwardPrimer(Fp)	ReversePrimer(Rp)
1	chr6	40670716	GGCCAAGATTCTCCCAAACACT	tctgtccccatgactaaaacgc
2	chr6	40681498	TGCCCTGTTTACATTTGCAACC	tgtcacctccacagagagactt
3	chr6	40683735	ATTAAGGGTGAGGTGCAGTGAG	gctttcccaccaggggattaaa
4	chr6	40693403	GCCTGTCATTGTCTTCCAGGAA	ACTGTCTAGGGAGGCTTCATCA
5	chr6	40697007	TGCATGATCTTAGGGAGGAAGC	catggccacccagagatgttaa
6	chr6	40702482	gggcatttcgaaaagcagcaa	ttgggcaagtcactttacctctc
7	chr6	40731682	AGGCAGGACAAGAACACTtagc	ctgaacttgccagcctccataa
8	chr6	40762302	gtgcaaaagggacagactccat	taggtaatggatgcaGaggcca
9	chr6	40765677	ATTAGGGGTGGAATAGCCTGGA	cagtgacttgcccaaggtcata
10	chr6	40784861	TGCTCTGTTTCTGGGGTATTGG	ACCAATGACTCCTTGGAAAGGG
11	chr6	40852739	GAGTCAGGTGCTAGGTTTTGCT	tctgacaagctccccagACATa
12	chr6	40859557	CAATTCTGTGCCACACAGGATG	CGTTGTCCCAGATAGTTGCTCT
13	chr6	40863535	acccagagttctctgactccaa	ACTCCAAGTCTGGGTCCTACAA
14	chr6	40917816	acagttcatctccgcttcatgg	aaccaagctgtcatatggtggg
15	chr6	40921443	CCTCTGCCAATCCTGTATGCTA	GTCTTGCATGCCATTTCTCCAG
16	chr6	40929001	ATGTGGTCACTGATGAGGAGGT	ttcctgcctctgccacttaatg
17	chr6	40932837	TACTCCAAGCTGACtggatgga	TCCTTCAACTGCTTCCTTGGTC
18	chr6	40947345	atcagactaaggggtgctcaga	catggacacttgaattggcagg
19	chr6	40954726	gcagcaactctatacggtcagt	gcttcagatgaggctgatcctt
20	chr6	40959382	cagccaaaagcatcctgactTC	gttgtccctgtgtgacttgaga
21	chr6	40987782	gtgcagaaatgaaggcagacag	cacttctcagtggatccttgca
22	chr6	40997919	CATAGCATGGCAAGCACTCAAC	ACACTCTGGAGACTGGATCACA
23	chr6	41010368	ATGGTGAGATAAGCCTGGGACA	AGTGCTTCTGAGTCCTGGAGAT
24	chr6	41014220	ttcttacccagctctaccacca	TCCTAAGCTAGAGGCATGGGTT
25	chr6	41049895	GGAGTAGCAGCACTAGTCTACTCT	ACCAAACACTATTGGTGGCAGG
26	chr6	41073638	TTTGCCCTGGACCAAGTAAGTC	CTTGCCCAACTGGATCACTCTT
27	chr6	41105094	ACCAGGAGTTTAGACTGGGTGA	GCTTTTCTGAATGGCCATCTGC
28	chr6	41162715	GCTGAAAGACAGAAAGGGAGGA	CTGACACGGGAGGGAAAAAGAA
29	chr6	41181032	AGTCTAGAAcaagggtccccaa	agcatgcaaactagatccctgg
30	chr6	41215058	ACTCTGAGCCCAGAAGATTCCA	GTTCATCAAGCCTATCGCGAGA
31	chr6	41236513	agagagggaccaagaatccaca	gatgcaattggtcaagcaggtc
32	chr6	41241292	aactgagtcacccaggatcaga	cactattgccagcctcagcata
33	chr6	41255876	ggaacagctaaaaggtactatcatgtc	CAGTTCAAGCATGTTTGAAGCCT
34	chr6	41264577	tcatatccagccgaactaagcttc	tgacatttgggtggggacaaat
35	chr6	41279161	tatgagctgcctgagttgagtg	ccttgtattcccatatccccagtc
36	chr6	41289590	TTGGTCTAGGGTGTTGAGGGTA	tcgtgtgatgtgctgctatctg
37	chr6	41292235	gctccaagagtgaaggaaacgt	tctgtgatcaaggtgttggcag
38	chr6	41296452	AAAGCACAGGATGCGTCTGAAG	AGGAGAAGAGCTGCTGAAGACT
39	chr6	41303995	CTTCAGCACTTGTGTGCATCAG	GTTGTCAGAAGGGCGGTAGATT
40	chr6	41320465	CAGCCCTGAACTTGACATTGGT	ACCACTTGCTCCTGCTCTCTTA
41	chr6	41324304	ctCTTTGCTCTTCAGCAGTGGA	AGGAGCACAGAACATGGATGtg
42	chr6	41336101	AAGGAAAGAGCCCTATGCCAAG	GGATTCAGGCTCCTTGAGCAAT
43	chr6	41345616	CTCTTCccctgtgttcaacact	acctgacagaggcataaaccac
44	chr6	41351399	AGATTTGGGTGGAGAGACCAGA	AGCTCCCAGGGCTTTCAATTAC
45	chr6	41371118	gcacagaatgcctaggttcaga	ttgcaagagcCAGATACAGACG
46	chr6	41382931	CCCACTTCAGAAAGCCTTGCTA	acagcaagttatagcagggctg
47	chr6	41389511	atggctattgagcctgtctgtg	ACCTCTCTGAGAACCTGCACTA
48	chr6	41391977	CACCCATACCCCAGTAAGAAGAGA	TTCCCTCTACATCTGGCAGCAT
49	chr6	41417607	GAACACGTGCATGGGTTTCTTC	acagtgccaggtgtgtgataag
50	chr6	41437648	AGAGCTGCCTTCAGAATGGATG	TACCGCTTTGTCTGTCTGTCTG
51	chr6	41452996	gaccccaaactcacatgacctt	CCAAATGATGTCCCCATAGCCA
52	chr6	41484798	cagggaatgaacatgagcCAGA	agtggtccaaagcttctctgtg
53	chr6	41488935	GAAAGTCTTTGGCCTgggtca	ggattacaggtgtgcaccact
54	chr6	41494367	TTAAGGTAGCACCACTGCCTTC	cttggagccagtcaattagcct
55	chr6	41495339	gaagccacgttcttcactacca	CACATGCAAGATCCCCTGTTCT
56	chr6	41502683	acttctctctgagcctcagtct	GGAAGCTGATGCTGGAGatgat
57	chr6	41503561	ttaagcccctggatcacacatc	cagatggcacctcttcttggaa
58	chr6	41518807	AGCAAGTCTCAGACCAGTTTGG	AGGAGCAACATCTCACAAGACC
59	chr6	41536427	GCCATCTGCAAACTCGATAGGA	CCAAAGGCCAGGATTGCATTTC
60	chr6	41562530	atgggtcatccatggtgaagag	TTGCTTGGCCAAGCACAAAC
61	chr6	41586580	ACTGGCTTTCCATTCCTGAAGG	TGAGGTCTGCGGGTATTGACTA
62	chr6	41609220	gaagtttgagcttggtccagga	AACCCCACACCTCAATCTTTCC
63	chr6	41619877	tctgagggaagaagaaggcagt	ctgattcctctgcctggaacaa
64	chr6	41623687	TGGACCTACCATTGACAGGACT	TGGACCAGATATCGAGCTGGT
65	chr6	41646885	gggtatgctgagtgaatgaGCA	cacttcatcttaagccccagct
66	chr6	41680247	AAAGTGGGGCTGTGGAAAGAG	agagacaagagcagggagactt
67	chr6	41704772	AGTAGCCGTTGTTCTGCTCAAC	ACCTGTTCCAGAAATCCTCCCA
68	chr6	41715997	AGCTAGTAGCTAGGATGCTGGT	GGTACAAGAGGCACAACCAGAA
69	chr6	41717908	acactttcctttctccccagga	TAGGTGGGCTCAAcagagaaga
70	chr6	41727740	CTCTGTGTGCCCATTGTACAGT	ACCTCAGAATCAGCAAAAGGGG
71	chr6	41773576	AGCAGCTCGCAGAGAAATTCC	AGTCTGGAGCTCATCCAGAACA
72	chr6	41792659	GCAGAATCAGCCTTAGCTCACT	GTTCCCAGAAGTACGTCTGCTT
73	chr6	41827193	tcatcattcccctggctatcca	gacacagtcaagcagacagaca
74	chr6	41846110	GCAGGCTGGGATAAAAGAGCTT	GACTGAGGAGAATGCAAGCACA
75	chr6	41860252	GCACACACATCTCACTGAAACAAG	TCAGCTACTGTGTTAGTGGCATAG
76	chr6	41882123	gaaccaaggaggtgaagacaca	ttccAtgccactcatgtacctg
77	chr6	41888827	TCTCATCTACACAACCCGAGGA	TGAGACAGAAGGTTGTGTTGGG
78	chr6	41903007	AGAAGGGAGGAAAACAGCAACC	TCAGTACTTTGGAGGCCCCTAT
79	chr6	41907855	GACTTGTTGCTATCTGGGGGAA	ACGTATTGTCTCCCCACTTTCC
80	chr6	41910064	GTTCTTAGTGAACGCTGCTCGA	tgcatttctaaccagctcccag
81	chr6	41925159	TTATCTCAGCCCTAGCACTCCA	CAACCATTAAGTGGATGCGTGC
82	chr6	41932581	AGGGCTGTTACAGGGTTTCATC	cactaccaacaaaggggtcact
83	chr6	41940886	ACGTTGGGCTGGAAAATGGT	GGAATTGTGCGGGTGTTAGAGA
84	chr6	41989828	atggggaaatcactgctctgtc	AGGAGAAAGTGAGGGTGCTTTg
85	chr6	41994569	gcaactttgaggtcatgctctg	AGGTTAGGCTGCTGTAACACAG
86	chr6	42007077	TGGCTCCACTACATGAAGAATGG	CTTCAAGTGACACCTGAGACCTT
87	chr6	42014057	GCTTGCATCACCAGCATTATCC	GATGTGCCAGAATCTGGGGATT
88	chr6	42016246	ACATCCCATCTACCCCGGTT	GAGACTGGCTCTGTTCGGATG
89	chr6	42039542	TGGGCTGAGATATGGTGATTGG	ACCATGACCTCACATCACTACG
90	chr6	42041541	agaggagggatgtttctgagct	ccttcaaaattcaggcaggcac
91	chr6	42050823	TGTGGCCTACCTCATCTCCAT	AGGTCTGAGCCTCTGGGAAA
92	chr6	42058687	agtgattacggaagtcctctcct	atgctccaacgctctcttactc
93	chr6	42061733	atgcgtaaagtgcctaggatcg	gacaactctgaaggtccttgca
94	chr6	42066236	cgttgtggagcttacaagttgc	tgtggcaggctcttctttatcc
95	chr6	42073958	CACAGGCTTGGAGAGTTTGTCA	CTACATTCCCCAAGACTCTCCAAC
96	chr6	42075522	GACTAGCCCTGCCAATTTCTGT	TCCATACAGGCTTCAAAGGCTG
97	chr6	42077870	atgctgcacttgttcctgct	CTTGGGGCTTGTCCATCTTTCT
98	chr6	42079789	ACCCATCCCACATTGTAGCTTC	ccaaaggtctttgagcctcagt
99	chr6	42086013	GACAACTGTATTGCCTCGAGGT	GTCATTTTCCTGATGCCAAGGG
100	chr6	42089776	AAGGATGGAGAAAGGCTGTGTG	GAAGATGCTTCATGGGTGGACA
101	chr6	42092335	TCTGAATGTGGGAAGGGAGGA	CTAGCCAGGTCCTTTGCTTTCT
102	chr6	42097887	ATCTGGGCTTTGGATGTGACAG	CAGTGCTGGGAACTGGAGTTT
103	chr6	42124732	ccttcaaacaccaaagccaagg	ACAGGTTTTCTAGGAAGGCACC
104	chr6	42129244	GAGCAGAATAGATCCAGCCTGAC	TCACTACCCTTCCTGTGACCAA
105	chr6	42141562	TATGAGTTCCGCCAGTTCTTCG	CTTCTATGCTCCTCTCTGCTCTTC
106	chr6	42146177	GCCCGGATGGGCTCAC	TTCCGGGTCCCACCCC
107	chr6	42146643	CCAATCCTACCCCTGAGATAGGAT	TCACCCTCTCCTTTAGTGACCTT
108	chr6	42147151	CTCCTCCCCCTGATTCCCTT	ACCAACAGGCACCACCATAC
109	chr6	42178953	TCAACAGCAGAAGGAGCAGATG	TTCCTGCCATGTTTCTGGGATC
110	chr6	42180404	CTTCAACCTCTTCCACCCTAATACC	GAGAGTGGATATCTAGCTTTCTGGC
111	chr6	42181960	ACAGGGAGTACATACCACAGGTT	CACTTCTAAGGGCAATACAGCCA
112	chr6	42197916	CACACACACAAAACACCTGGTT	TGGAGTCTTACGTTGCTTGGAA
113	chr6	42219591	TTCCAAGGCAGAAGAGACAAGG	AGAGGGGTGTTAGAACTGACCT
114	chr6	42228325	ACAGAAACAGACTCGGGTTGTG	ATGGTCACATGACCGTAGCCA
115	chr6	42244898	GCTGTCATGGAGCAGTATGGAA	CAGAACCCTGCTGTTGGATACT
116	chr6	42246046	AGGGTTCTGGATCCAGTTGGTA	AGTGCTCAGCCACATCAGTTAC
117	chr6	42248144	TTCCAGCAGGACTTCCTGAGT	TCCTGAGCACTCACTCACACT
118	chr6	42249481	ATCCAGGATGCCTGCTTAAGAG	CACTTACCACCATGTGGGGTTA
119	chr6	42260549	TGGCTCTCAAGCAGTTCAAGAC	TCTGGAATTGGAGAGCTGGGTA
120	chr6	42262550	TTCCTGGTCCTGAAAAGGGTCT	TCCTTCCTGCCCCTTCTGTATT
121	chr6	42280877	GGCCTGATTGTTTCTGCTGAAG	AGGTCTCCTCTCTGCTTCAGAT
122	chr6	42284097	GGCTGTGATGACCAATGACTCT	CTTCATCTGTCCTCCCCAAGTTAG
123	chr6	42306048	TGGCAGGACCCAAAACAATACC	TCTGCCTCAGAAGAATCCCAGT
124	chr6	42317567	CTGGGTCTGCCTTTATTTGCTTC	TCAGTACTGCAGGACCTGAGTAA
125	chr6	42325929	ACACACACCCTTTCCCACCTA	AAGGAAGGAGCCGTTTACCCT
126	chr6	42330407	tggagggacaaactgagaatgg	TCCAATGGATGTCCATGGATGG
127	chr6	42336574	GGCCTAATGAGAATTATGGGGAGT	cactccagactgaatgtgtcaga
128	chr6	42339250	GGAGTGGGTGGCAAAATAGGAA	CATCTGGTTGAGCATGCCAATC
129	chr6	42369541	AGTTTGGTGCCAGCATGGAT	CCATTTGGTCTCCAGTGGTACA
130	chr6	42387416	TCTAAAGTGCGCAGAACCTCAG	TCCTTCCAGAGCCAATGACCTA
131	chr6	42409300	GATGGGACAGCATTTGCATTCG	CTCTGGTTTTCTCGCCATTGGT
132	chr6	42426075	TTCTCAACTCTGCTCACGGTTC	TAGGCAAATAACCAGCGTAGCC
133	chr6	42445353	AGGAAAAAGCCTGTGAGGAAGG	TCCATGGGACTTCAGTTTCGTG
134	chr6	42478690	GCAGCCAAAGACTTAAGCCATG	AGACAATAGTGTGTGCCACCTG
135	chr6	42502314	catgtctggccTTCCTTTCTCT	GACTGATTGTCCTGCAGATGGT
136	chr6	42516754	TCCACTAAGTAAACTGGGACAGGA	GTCATATTCAGTACTTCCCCGGC
137	chr6	42525949	GTCCTGTAGACTCTGAGCCTCA	gtgagccaagatcccactacac
138	chr6	42531650	GATTCTCGTTGGGCAGAAAAGC	ACCAGGAAAGGGGCAATAACAC
139	chr6	42537803	ACATGGGTGTGACAGCTACAAG	GAAGTAGCTCACACATTTCCCCA
140	chr6	42586058	ACCTGTCCTTTTCCCACACTTC	CAAGGATCTTCAAGTGTCCTGGT
141	chr6	42625386	GACATTTTTCCAGAATGGCAGCA	AGTGGTGTCTCAGATTTTACAGGTC
142	chr6	42633656	GCATTACCAAAGGCTTCCCAAG	CTAGTTGACCAAGGCCCTTTCT
143	chr6	42644623	ACCAGTATACGGGAAGGTGAGT	cagaaaggctctgcagATCACT
144	chr6	42663072	TGGATGAAAAGCCCTGTCTTGG	GTTCCAGAACCCACAGCTTCTT
145	chr6	42681255	CCAAGTGTAGCAGGAAGTGTGT	CAGAGATGATGCAGGGTTGGAA
146	chr6	42690514	GCCATGCCACTCTCAAAACATG	GTTGAAGGAGATTGGCCTGGAA
147	chr6	42716434	AGTAGTGGAAAGGGGTCAGTGA	AGAGAGAGGATGCAAACACAGC
148	chr6	42731115	CTGTCTCAGGTTCTTCAGGATAAAGG	CAAGAAAAGCGGCACATCATAGC
149	chr6	42748350	TGagaatagctactccataggcaga	AGGTGCCTTTGTAGTCTAGGTTAAC
150	chr6	42759163	AAGCCCTGAGTCTGAGAATGTG	GAACCCATCAGGGTCTCAAACA
151	chr6	42772512	AAGGGCTTCTTACAGGGACAAG	accagactaggctacatagcga
152	chr6	42813302	GGCTCATCAAGGGACTTTGGAT	AGGAGAACAAGGAGGGAGAACA
153	chr6	42828112	GCTCCTAAAAAGGACCCAAGCT	tgaccCACCAAGTAAAGTACAGC
154	chr6	42837364	TTAGATTCTCCCCTGTGCCCTA	CCATTGTAAATGGCCTGAAGAGG
155	chr6	42847952	GTCAAGTTCGGGTTATCTGGAGAG	TCCTTTAGCCTCTGGGTTCGTA
156	chr6	42873379	CTGGTTCTACTCCCAAGATCCTTG	CACATCACTCTCCCTAATTCCGAG
157	chr6	42884517	CATGTGCATGTGTGCATGTACG	ATCCCAGGATTGTCCCTGCTTA
158	chr6	42897074	TTCTTCTCGGGTCTTGGTCCT	GCTTTCTGGGGTTTGCTCTCT
159	chr6	42908428	CACACTGCAACTCTACCTCACA	CTGTTCCACTCTCTATGGCCTT
160	chr6	42939808	ACATGGAGCCTAAATGGGGTTC	AGAGCACAGCTGATAGATGCAC
161	chr6	42955749	ATGCTCTCAGCCACTGATAAGG	GTGACTATGGGGGCAAAAGGAT
162	chr6	42976232	GTTGGCAGGATTGGTGTACTGA	CTCTTTTCTCTGCTGCCTGAGT
163	chr6	42992825	GAGGAGCTGTTGGAATTGCAGA	AGAGGACTCCAGTGTTGGTCAA
164	chr6	43004828	TTCTTTCTGGGCCTATGCCATC	CTCTATTTTGGCCACCATTGCC
165	chr6	43005759	CCAGCTCTACCTTCCCCTGA	ATCCTACACCTCCTGGGCAA
166	chr6	43006220	GCAAAGATCTGTCACCCATTGTG	TCAGCATTTATTTCAGGGGTCCTC
167	chr6	43006440	TCAGTGGAGAGCCCACGA	TCCATCCTCTTCTCTCCACTCC
168	chr6	43006735	ACAAAGTGGGAGACAGGAGAGA	CAACACCAACTCCCTCCTTTCA
169	chr6	43008174	CAACCCCAGGTCCTTTCCTAG	gagaggaggaagaggaggagaa
170	chr6	43008494	CCCTACCCTCTTATTTGCTTATCCC	CAGGCACTACATGGCGGA
171	chr6	43008823	CTGGCTCTGCCACCATCATC	CTCATTCATGGCTTTCCTGTGC
172	chr6	43010732	AAGAGACCCAAGGATGAGGCAA	TTGGGTTGTGTCTTCATGCTCC
173	chr6	43010928	ACAACCCAACATGCCACCAT	TCAGGAAAGGCCTCAGGGAA
174	chr6	43011304	CTGACTAGAGCTCCCCACCT	CATGGCTGTGCCTTGGTTTG
175	chr6	43012633	ATTAGTGGAACCAAGCCCTGAG	TAGGAAGGGTGGACACTGAGAT
176	chr6	43013150	TCCCACAGACACAAGCATACAC	GTGTGGAGCGAGTGAAGATAGT
177	chr6	43013430	GCTGGTCCTCTGGCTTAAGATC	TGTGTGGAGGTGACAGCTTTC
178	chr6	43013839	AGATAGAAGCAGGAGGGCAGA	CATGGGCCCTGTCTACAAGTT
179	chr6	43014155	CGTGTGTGGCAAAGCACATG	CTACACCCTACCTGACCGTGA
180	chr6	43014349	AGGGGAAACAGACATAGGTGTG	TCTCTCCTTCATCCGTGTTTCC
181	chr6	43014855	ATGCCACTCTAAGCCCACAAG	CTGATTTTCTTCCTGCACCGC
182	chr6	43015891	CAGTGGCTGCCTTTATCCTCT	ATGGTGACAGGTGGGATCTCT
183	chr6	43016317	GCTCTAGATCCAGGAGGATTTTCC	ATCCCCAAACCTAACTTTTAGGGG
184	chr6	43017410	GGCCCATACTTCTTGTAGACATGG	ATGGAGGGTATGTGTGCAGAGA
185	chr6	43017907	TGTTCACACTCCTCAGTGTCCT	TGGTTGAGGCTGATGAGTACCA
186	chr6	43018146	CTCAGAGCTGACCCTTGCTT	GCTATAGTCCTCAGTACTGGGC
187	chr6	43019216	CTTGCACCAGCTCCGAGATC	GCTTAAACTGGGACAAGGTGGA
188	chr6	43019511	CCTGGACCCTAGATCTTGTTCAC	CTAGGAAGGGTGAGATTAGGGAGA
189	chr6	43020536	CCGATGACCTGGCCATCCT	GCTACAGGGAATTCAGGGTGC
190	chr6	43023371	GGATAATGGCTGTGCCATTCAC	CACATCTGGTACTGGCAGAGAA
191	chr6	43038652	AGGAGGGACAAAGTAGGTGGAA	AGCAGATCCTTCATCCGCAAAG
192	chr6	43050824	TTGGCTCATAAAGGGAGGCATG	ACCAAAGACTGAATCCTTGGCC
193	chr6	43056661	GCTTGTAGGTGCATTCCAGACT	CATCATTAGGCCCCTACTATGAGG
194	chr6	43063516	CTTCGGTTGGCTTCCTATGAGA	GACAAGATCAGTCTCCCCAACA
195	chr6	43071538	CTGTCTGGCAACTATTCCTGCT	gacagtgaaggttcctgttcct
196	chr6	43084099	AAACAGCTGCTGCCTAGATAGG	GTTGTGATGTGGAAAGCACGAG
197	chr6	43088195	AAAGCTCTCAGTCACAGCAGAG	ACAGGGATCCAGCATCATTCTG
198	chr6	43093467	GAAGTTGAGTCCTTGAGCAGGA	acactcagtgtgtctgaccttg
199	chr6	43095828	AAAGAAGCGTCTGGGAAACGT	ACCTTCCCCCAATACAGACTCA
200	chr6	43101670	CTTTCCGAGTGGGTAACTTTGC	AAGCAGGTGATTCTCAGACCTC
201	chr6	43112412	TCCAAGAAGAAGTGGCCTTGAC	ATGCTTCCCTCCACCTCTAACA
202	chr6	43129986	GGATGAACCGGTGGATATTGGT	TCAGAGACCTGAGTCTGTCACT
203	chr6	43142273	AGGGAGTAGAAAGGGAGCACT	AAGGAAGGGGGAGGAGTAACA
204	chr6	43152573	ACTGGTGTCTTCAGGGAGACA	CTGTGGCCCCATTTTCTCCAT
205	chr6	43155432	ATGGTAGGGAGTGATCACCCTT	GCTTGGTTCATTAGACAGCAGC
206	chr6	43167578	GTTTGTGCATTGGAGAGCAAGG	AGGATTGAGGAGAGGGTTCAGT
207	chr6	43221264	TAGGGGAAGGGAAGGTAGACTG	TCGATGGACTCCAAGATCTGCT
208	chr6	43226530	caatctatgctcccagactgca	CAAGGAGATGTAGCCATCTAGCTC
209	chr6	43233266	GAAACTGGGGGCTCAAAAAGTG	ctgtggtacatggcacacagta
210	chr6	43238570	TTAGAAGCAGTGGCAGCTAAGG	CTCTTCTGCTGTGTCTTCACCA
211	chr6	43243315	CGCCCGTTTTCGTTTGCTT	GCATCCAATTGCAAGGCCAA
212	chr6	43245782	CTCCTGCTTTCATCACACATCG	AGAGGATGGACCAGACTCTGAT
213	chr6	43259087	CTCTTTCTGTTGGCATGGATGC	TGGATAGGGAGGGGGCTTTTAT
214	chr6	43262704	tctactccaatcacccctgtca	ACTGAGTGACCTCAGATGACCT
215	chr6	43270151	TTCGGCACTAGACTGCTAGTGT	TCTCCAGAGTGGGCCAAACTTA
216	chr6	43273604	TGTAGCTTCCATTGGACCATGAG	TCTGTGGGTATGTGTGGACAAC
217	chr6	43299323	TAAGGTGAGGAGTGGCAAGTCT	ATGGGGGTGGGGATAAGTTGTA
218	chr6	43320410	ACAGGCTCTGACCTTACTGTCA	ggttatccctggtttgcaagga
219	chr6	43327536	CTGAGACTATGCCAGCAGAATCTC	AGGTGGGTAACAGAAACCTGGA
220	chr6	43349215	ggtctctttgcctttaggcaga	cactggggtcaagaggcatatt
221	chr6	43354431	GATCCAGCTTTCACAAGCACAC	AGACCCCTAACTCTGCTAGGTT
222	chr6	43371565	AGGAAAAGCCATTGCGCTGA	cagaacgttggcacaattcagg
223	chr6	43409418	tggggcttgaatgagagaatgc	TGCAGGAGATAGTGGGAGTCAA
224	chr6	43434546	CACTGCCTCCATTCCATTCCAT	ccaatgccaatcagtgaccaga
225	chr6	43446795	CAGTTGGACAAGTGTGGTGATG	GAAGGCCACATTCACTGTGTTC
226	chr6	43451193	tcctttgtcacctccagtgaga	ACTCCTCTCCACCACATGTTCT
227	chr6	43474912	CACAGCTTCCAGAGCTTCCTT	ATGGTGCTAATGACGTCAGGAC
228	chr6	43536401	gcaacagtaagacctgtctcca	CAAGGGCATTGATTTGTGGGG
229	chr6	43589537	ATTGTAGGGACAGCAATAGAACTG	CAGAAGGCACTGGCCAGG
230	chr6	43589914	CTGACCTCTGGAGAAATGGAAGG	GAGAGTCTGATGTTAGAGCTGCC
231	chr6	43590551	TCTTAGCGTTCCCTCCCCAA	ACCTTGGCTGACACTGTGC
232	chr6	43591542	TTCCGTTCAATTCCAGGGTCTC	CCTACTTGGCAGGCCATTGATA
233	chr6	43591815	CCCTGTTTCCCAGCCTATTAGATG	ACCTTTCCATGTATGGGGCTCT
234	chr6	43592476	TTGGCACATAGGTCGATCTTGC	ACCAATGCTCCTCTTCTTCCCT
235	chr6	43592809	TAGGAGAGTCAGCACCCCC	AGGAGGCACTGAGGGCC
236	chr6	43593307	AGAGTTGACTTCCCAGAGTCCA	TTCCAGTTCATCACTTGCTCCC
237	chr6	43593611	TGTGGACATGAGAGACAGGGAT	CACTAAGGTATTGGGAGCTCTGTG
238	chr6	43594157	CCCAAGTCAGGTAAAGGAGAACTG	CTTGCCCTAAGTTGAAGCTGGT
239	chr6	43594695	ACACTGGCAAGGACAACCTAC	GATCTTGTCTGCCACTGACCTT
240	chr6	43596909	CTTTGCCCCCTCTGTTCCTT	GACACGGCAGTGGCAGT
241	chr6	43633203	ATGTGGAGCTTTGGAGTCTTCC	TTGCCAACTGGACACATCAGAG
242	chr6	43640099	TGCCTGAAGAGCAGATCATTCC	CCTTACCCCTTGATTCCCATCAC
243	chr6	43646702	GCTACAGGGATGTGGTTTGGT	ATGGGAGGGAGGCTTTCTTTG
244	chr6	43654637	CACTCATCCTTTCCTGCTTCCA	TACGTGACGAAGTACAGGGAGA
245	chr6	43662423	TCCCTAGTTGAGTATGCTGTGGA	TCTCATGCATGAGAATGACTCCG
246	chr6	43682990	ATCTGTGTGCAGGGTAAGGTTG	gaagctgagcagtttgctttgg
247	chr6	43693094	CCACAGTTGTGTAACAGGCTCT	TGTGGGCAACTAGGGATAGACA
248	chr6	43702445	gggtgcctccttttctttcctt	CCAAACACCCCACCAGTAAACT
249	chr6	43712979	GAATGCCCCAAACACGAAGAAG	gagatgttatgagacggcctctg
250	chr6	43715994	TCCCCTACTGCTGGTTAAGTCT	GTGAGCTGTGAGCATCTTGAGA
251	chr6	43726956	TTCAACTCCTGGTAGGGAAGGA	GTGAGCAGGTGTGTTGTTATGC
252	chr6	43736496	CTGCATTCCCATTCTCAGTCCA	TCCAACTCTCCACATCTTCCCT
253	chr6	43746169	CTTTCCTGCTAGAGCTCTTGGT	ATCCGTGACTACATCCTCACCT
254	chr6	43753212	ACTCTCACCTGCTTCTGAGTTG	ATGGTGTGAGGACATAGGTCCT
255	chr6	43798902	CTCCCGCCTGCTTTTAATTGC	TCTCAGAAATTCCGTGCCCTG
256	chr6	43806912	CAGGAAGGAAAAACACACGAGTG	CATCATTAAAGGCATTGCCTCCC
257	chr6	43811268	cttgcttagggctgtgatggat	aagctgggactgtcatatgctg
258	chr6	43819258	TGTATGTGGGGTGGTCTTCCT	agagaggCCCTGCATCAAGTA
259	chr6	43825524	TCTATGCTCATGGCCAGTTTGG	TCAGCAGGGGCCTAAGTAAGAT
260	chr6	43835195	gcACCTGGCCCAAAAATATCTC	CATCCCACTATGGCATCCCATT
261	chr6	43856982	TTTCTTGGAGATGTGGGCTCAC	CCAAAGGGCACATAGTGCCATA
262	chr6	43868986	GCAAGGGAGATGTGCTTTTCTG	AAGCCACTGTCTCCCTAACTGA
263	chr6	43884229	TCCTCTTCTCGAGAAGGCCAA	ACTGTGTCTGCATTCTGACGG
264	chr6	43890983	ATCTATCTAAGCGCCTGCACAC	TGCTTTGCTTGTCCTAGGACTG
265	chr6	43900707	GATGGAAATGAAGCCCACAGGA	TGGAACAGAAAGTGAACCCCAG
266	chr6	43911598	TCACCAGGTCTTCATGGTTGTG	CATCAGACAATAGGCGCCTGTT
267	chr6	43919695	GCTCTTGTCTGATGCCAACTGA	CATGACACTCACTCCTGCAACA
268	chr6	43932763	CTGGAGGATGTTGCCAAACACT	TGCTGCCTCCAGATTTGTAAGG
269	chr6	43951385	AGGCTGTGACAGATGAACTGAG	acagtgcctgttatcttacggg
270	chr6	43962149	CCATCACATGATCAGCTCTTGC	TGCTAAGATCAGTGGGATGTCC
271	chr6	43970827	CGAGCGCGAGAAGAAATTACAG	CTCATAGCTCTCCTGGGACTGA
272	chr6	43978907	TGCACTAGCAATTAGCCCTCTAC	actccctctctgaatccccatt
273	chr6	43991083	AGGGTCAGAGGGAAACAAATGC	AGCACCTTCTATGTGCTAGGGA
274	chr6	43997973	ACTGGGATGCACCAAAAGTAGC	AGGTGTGGGGGTAAACTGAGTT
275	chr6	44003982	tggtgagggagagatacagagatg	AAGCTGGTGAGGAGAAGACCT
276	chr6	44019518	ATGAGTCATTCCCAGCAGTCTG	AAGCCGGGATTTCTGAAGATCC
277	chr6	44029293	GAGCagggactttaagaggagaac	GAACAGAAGCCCAGAACTTGGA
278	chr6	44055333	GTGGACAGCATGTCTTCTTTCAG	CTGATGTACCTGGATACCTCTGTG
279	chr6	44067745	gctgaaagaaaggacctctgga	CCTAAAGCTCTTGGCCAGAACT
280	chr6	44076061	CCAGCCTGGAGAAACAAAATCC	CATGGCTGATGTCTGCAAAGAG
281	chr6	44083747	ACTGCCTCCACTCTTTCTCCT	catcccacaggcatttcctga
282	chr6	44100047	tggaggggagagtactttgtga	GAACAAGCCCCAGAGTACCATT
283	chr6	44121947	AACTACAAGGTGTGGGGCAAG	TCCACAGTATCTGTCTCCGTGT
284	chr6	44139157	TGCCTCATACCCACTTCAATGC	acctgaccAGTAACCTGCTTTC
285	chr6	44145063	TATAACCACGCTGACCCACTTC	AGAGGACAAAGCCAATGGTCTG
286	chr6	44156470	tcagtctcccaagaagctggat	tccatacaacagccctctgaga
287	chr6	44170445	CTGAGGAAATCCACAGCAGCTT	TCTCTGGGAACAATGGGGAACT
288	chr6	44185901	gaacatcaaggttcccagtgct	AGAGCAGCAGTCTGGGTGATTA
289	chr6	44192327	Tggattctagctcctccactca	ACCAAATTGAGTACCTCCCTGC
290	chr6	44222047	TCATGGAACAGAGCCTAGGGAT	ACCTGCATTTCTTACCCTGGTG
291	chr6	44237448	ctgtactgggcacacaataggt	tctgtgcagtgaggaagttgac
292	chr6	44245930	TGAGCCATCAGAACTCCTCCTT	ATGGTATCCCCACAATTTGGGC
293	chr6	44259780	gtgtctgtctggatcacagctt	caaggtgaggaggctggatttt
294	chr6	44268458	CCTGGCATTGCCTTTAGTCCA	CACTCTGCATCGCTTCCTCTT
295	chr6	44269013	GAAAGACAGATGGTGAGCCCAT	GAAGTTGGGGCTAATTGGAAACC
296	chr6	44269917	CTCAGTGTATCTGCTGGAGTGTC	TACCTCAGAGACTATGGCTCAGG
297	chr6	44270260	AAGGAGTCCAGGGAGGAATAGG	CCTTGTCCTGGGGAGATGAATG
298	chr6	44270657	CACCCACTCAACCCAGAAGTC	CCTTAATGGGAGATGCACGCT
299	chr6	44270922	AGCGTGCATCTCCCATTAAGG	TCTCCTTTGGCAGTTAACGGG
300	chr6	44271170	AGGATAAAGCCTCCAGGTATGC	CTGACTGCATGTTGGTCTTTCC
301	chr6	44271661	ATGGGGATTAGCCAGCAAGTAC	agctctgatgtGGGATCCTGA
302	chr6	44272068	ATGCCTGTCACCTCACATGAAG	CTTCACTCTCCCAACCCCCT
303	chr6	44272280	CTGCAGGGTATTGGGAACAGT	AACCCAGGCTGATTTCTGTGG
304	chr6	44272564	CGCCCACAGAAATCAGCCT	CCCTGCCCACCACTAATAACC
305	chr6	44272945	CTTAGTCATGGTCAGGCAAGCT	CATGCACTTCTTCCATGCCC
306	chr6	44273533	TGTCCTAACAGAACCCAGCATG	GAAGGGCCCTGGACCTTATTTT
307	chr6	44274138	TCTGCCCACCTTGGTGAGT	AGAGAAAGGGGTTGATGGGAGA
308	chr6	44274279	TCTCTCTCCACAACTCTCCCAT	GGAAACCAGTTCCCCATTTGAG
309	chr6	44274778	CACTGTCTAGGCTCAGTGGTAG	ACTCCCCATATTGCTGACCATG
310	chr6	44275141	AGCCCCTGTCCTCTCTGTAG	CTAGAGGCGATAAAGAGCACCC
311	chr6	44278190	TGAAGAGCAGGTTAGAGGGCTT	TCTCACACCTGTAATCCTGGGT
312	chr6	44278908	GTCAGGGATTCTCATCCTGCTT	TCTGTCTGTCTCCCACCACT
313	chr6	44279282	GTCCTCCTGACCTCCAGGAA	CTTCAGTGGGGTCTCCCTCT
314	chr6	44280010	TTATGGTGTCCTCCAGCTCTCA	TCTGAACAGCCATCCCTATCCT
315	chr6	44281070	GGTCCCGAAAGAAGTTCAGAAAGG	TCCTTCCCTCGTCACTCTTTGA
316	chr6	44281884	ATTTGCCTGGGGATCAGAGAGA	AAGCCAAGGGCATCATGAGAAG
317	chr6	44311968	CTGCAACAGCAAGGAGAAAAGG	GGAAAGGACACCATGGGTCTTT
318	chr6	44324600	gtgcacataagacaaagccacag	tggaagctgtgaaaggaatggg
319	chr6	44333101	AGTTCCCTAAAGGCCTAGCTGT	aagctgcagagatttcagggac
320	chr6	44348687	GCCCATTTGAGATGACTGGTGT	TTGGTGGAGGCAGACACATTTC
321	chr6	44358444	tggtcctgactgatagagatgtga	tgaggaaactcaactactgtaggc
322	chr6	44375648	TCCTGACATTCCTAGTGGGGAT	TGGAGGAGGAAGACTGAAAACC
323	chr6	44384833	CACACAGGGCCTTTGATAATGTG	ccatcaaatcacacagaaccgc
324	chr6	44402131	AGGTTTTGCCTTCCTGGTTAGC	CTTCCCAGTCCATCAATCAGCA
325	chr6	44411948	ggttgaggtgttgggtatgtgt	caagcccacttccagcagatat
326	chr6	44428506	TGCAGAGGTCTTCCTGTTCTGA	ACTCTTTGGAGTGGACTACGCA
327	chr6	44441178	aggtcatcccactggtaagaca	TCAGCTTCAAGTTGAAGGACCG
328	chr6	44454017	CACCAAATGTGCTCACCAAAGG	AGAGACAGACATCTGACACCCA
329	chr6	44463388	TTCCTGCTCCTCCTTGATTTCC	cttcacacccatgctaccactt
330	chr6	44474651	accactttgggcagaaacgt	TAGCTATCAGGAGGGCCTGATT
331	chr6	44483052	GCTGCTTCTGTCTGGAATCTCT	GTTGCTTGTATCACACAGCCTG
332	chr6	44494370	tgtagccaccactgagaacttc	CAACCCGGGGATTTGCATTTT
333	chr6	44502041	TCATTCTGCTCACCtccacaag	CTTGGACTTTCTGGCTCCAGTT
334	chr6	44526440	GGAGAAAGGAAATGGCCTTCCA	TGACAGCATGGTGTCTGTTCAG
335	chr6	44569079	CAAAGTCATGCAGTCCCTTTGTG	ggtagatctcactgcaatgtggt
336	chr6	44583532	TTTGCCACTTGCCTGTACGA	atgccattcttgtggtagaggg
337	chr6	44588609	ATCCCGACAGTTGACACAAGTG	AGGTAAGGACTGAAGACAGGCA
338	chr6	44606860	AGGCTCGTCTATTTGCAGTGTC	GGAACGCCTGAACTCAGTGTTA
339	chr6	44617898	TATGGCTCAAACCGGGAAACTg	CTGTcctgggctttttatccca
340	chr6	44632124	AAGAGAGGCCCCATCATTCAAG	GATGTCACCGTGTAAACACAGC
341	chr6	44650157	AGCCAGCATCTTGACTTGAGAG	AGTCATCTCCCCAAGGTGGATA
342	chr6	44659586	caatcagtctgccatcttgcttg	GTTGCCTGGTGTTGGGAGATATT
343	chr6	44686304	acctcgttatctgtctgccttg	TGCTTATAGGTCTCCCAGCTCT
344	chr6	44695493	CAATCCCCGCAGCTTTTATCAG	cTCACTTTCGGGCTTCAGGT
345	chr6	44702680	GTCCACTGCCtagaacattgga	TCTCAGAGGATCTGCAAACCAC
346	chr6	44710691	ACTCCACAAGCTCCTTTGGATG	ctctgttccaagtgggaagctt
347	chr6	44735834	GCTGGGAATGTGTTTAGGGTCA	CAGTTAGGCACTGGTGGTTTCA
348	chr6	44752568	TGACTGTTGTACCCctgactga	agcaggataggacaagggaaga
349	chr6	44765660	tggtagaaggagcatcgatgga	tccactgcctcctttcatccta
350	chr6	44773705	TGAATTCTGGCTCCCGAAGTAG	CAGTCAGACTCGGTGCATTTTC
351	chr6	44800247	CCAGGCTTTGACCAGAAAGAGT	GCAACTGATGTTGAGAACAGAGC
352	chr6	44828200	CAACTGCTTCATGTACCCAGCT	cagtccggccattaactggtt
353	chr6	44837532	TTTTCTAACCTGCCCCGAATCC	AGAGAGCCTCACATTGTCCTGA
354	chr6	44845514	AGCATGGCTAAAGGGTAGGAAC	TCACAGTGCAGAACTGGAGAAC
355	chr6	44864152	cagcttcctcatctgcaaaatCATC	catctcacaacaaccctgtgga
356	chr6	44888740	TCACTTCCTCAGGCAGATTGTG	TCCACATGTGTCCTGAGATCCT
357	chr6	44896803	ACGGATGGTGTGTGTCTCCA	AAGCCATGTTAGCTGGGGAAG
358	chr6	44909515	GAGTGAAAATACGGGACATGTCCA	ACTGGAAACCTCAGCTATGATGC
359	chr6	44920679	GTAGGGGCAATCTAAAAACTCAAGATG	CCTACCCCTTCATTGAAAGGGATAG
360	chr6	44927350	tgaaagtaaaggactggaaaataatttacca	CTGTAGCATCGGCACACTAATCTA
361	chr6	44953786	TAACTGAGTGTCCTTGGCCCTT	GCTAGGCTCCCTAATTTTAAGGCTG
362	chr6	45273952	CTGATGTGTTCACAAGCCTCCA	tcgttttggtactgggtatggc
363	chr6	45296531	AGGCTGCAAGCAGTATTTACAAC	TGCTATTTGGAAAAGCTAGCAGTTT
364	chr6	45355609	ggagaggaagagtcaacaaggaac	GCTACTCTTTCTCTTTCACAGGCC
365	chr6	45390704	TGGAGATCATCGCCGACCA	GGTTTCTGGGGTTAGAGCCG
366	chr6	45397050	GCAGAAGTGGGGAAAAAGTGGA	GACTACATTCGCCAGGATTCATCT
367	chr6	45399766	GCCTTTCTGATGTGCCATTATTGC	AGGAGCCTAATGTGCTTATTCTATTATCAG
368	chr6	45405728	GCTGCTGTGTAATCATCAACACTG	TCCTCATAGGGTCTCTGGAAACTC
369	chr6	45459861	TTGTTCAGCTAATTAATATGCTTTTATTTTATGA	CAGCGTCTATGCAAGTGAAACC
370	chr6	45465753	tgcttgtcatgtgtcaggcat	gctatggagagctgcctttactt
371	chr6	45480154	TGTTTCTAAGGCTGCAATGGTTG	CTGTGCAGGGATGGATTTTTAGTT
372	chr6	45513029	CCTAAGGCTGTTGCTTCTCCTT	ATCGGACAGTAACAACCAGAcag
373	chr6	45515052	CGGTCTCCTTCCAGAATGCTTC	GATGTGGCCCCCAGATACCA
374	chr6	45530471	TAAGAGAGGATCTGAGCCCATAGC	GCAAGATGTCAGGGCTGGAAAT
375	chr6	45536610	tccatggtaacttgggctctga	catggctgccaatctttgacac
376	chr6	45545975	CCCAGAGGAGACAGAACAAAGAG	TAGCCGACTTCCACTCTACTCTC
377	chr6	45556069	CCCTGGGAAGAGGGAATAAACTAG	cactgagctaagcaccatggaa
378	chr6	45625101	tcacatggctacaggtagctga	tgtggaacatctggagaaagcc
379	chr6	45630577	CTCCAAATAAGCTGCAGCATGG	tacccatcagagcttgcagttc
380	chr6	45643554	ACCCTGTCCCTATAATGCCCAA	CAGAAAACAAGCAAAGGCGAGG
381	chr6	45649619	TAGAGAGGGGATATGGCAgagtg	gtgttgtcatggcaatggcag
382	chr6	45654715	caaagttcttGGTGCCTGGTTC	gatcagggaacaaaggcagaga
383	chr6	45677664	AAGACTGGGCCCTGTATTTCAG	GGAAGAAATAGACATGAGGGCCA
384	chr6	45686470	TCAGGAAGAAAGACAGGCATGG	TTCCCATCTCCCACATTTGTCC
385	chr6	45695564	ATGAGAGGAGATGACGTCCGTT	caaggccaagggtgggaatatt
386	chr6	45704047	CAGGCGAAAAAGCGTTTTGGA	AAGCTGATTCCACAAGCCACA
387	chr6	45722239	GCAACTAATCCCCACTGCTGT	AGCTGTTCTCTCGGAGAGACA
388	chr6	45742506	tggatgacagaactagaaccaatgg	ACAGTACACTGCACACAAGAGG
389	chr6	45756479	GGTGTACTTGTCTAGCTACGCTTC	GGATTCAACCCGATGTGGACAT
390	chr6	45768935	GAGGGCTGCTGAAGATTTGTCT	TGACCCCTGTAAGGGGGATTAA
391	chr6	45790446	gccccaagcatcagtatttcct	TAGCATCCAGAGCAAGCTTAGC
392	chr6	45803296	CTTCTCTCCTCTTCTCTACCCCAA	CTCAGTTGTCCCATCACTGTAGAG
393	chr6	45818222	GGGGTGAAAGTGGCTTAAATGC	AGGTCATGCTGACGGAGTTATG
394	chr6	45826639	CATACGATGCAGCAGACATGGA	ctgtgcttgccagacacttttg
395	chr6	45836721	ccatttgggtgctgtgttgaag	ACAGGCTCCCATTACCTATGGA
396	chr6	45864505	TGGAAGCTTCTCTGGAACAGGA	TGTGTGAATGTAGGGCATCTGC
397	chr6	45891516	CCTTTCCCCACATGGATTGCT	tggtcccatgatctgtgctct
398	chr6	45901521	AAGAGAACTAGGTGCAGCCTTG	CGATCTCACAATCCCTGTGTTCT
399	chr6	45908331	ACAATCTGGGTCCTGAGTAGCT	ccaagcaacttaagtgctccatg
400	chr6	45917819	TATGGTCTTTGGGTAGCCAGGA	TCACCAGTAGGAGGTTCTTGGT
401	chr6	45926487	TGCCTTTCATGTGAGCTCTCTC	TCCTCAAGCCACAAAAAGGGAG
402	chr6	45961572	AGAGGTACTGACCACTTTCACCT	agaggctgaatgatttccgcag
403	chr6	45975798	gcatagattgtgcagtgatcaagtc	GGTATCTGCTCCCTTGTAAGTAGTG
404	chr6	46014607	ATAGAAGCCTGTGTCAGCGAAG	cATCCTTGCGTTAGGTCAGAGT
405	chr6	46027033	AGCCTGTCTTAGCACTGTCAAG	ACTGCCACTCAATTCTTCAGGC
406	chr6	46034726	ctgcttcccagggaaaatgagt	TCACCTTTGAGCGTCCCATTAC
407	chr6	46048000	TGGAACCTCATACGTCCTCTCA	GTTGATTCCTCTGCAAGGTGGT
408	chr6	46055054	GATTACATTGGTTGGCCCACCT	TGGTGTAATGGTGGTGTTTGGG
409	chr6	46071116	gttcagagaccctgcaaacaga	gcaaaatgcattatgggagggc
410	chr6	46078472	gaccagactgctttgagattgga	caagagtttgccaacagactgtg
411	chr6	46085866	AGTGCCAACTGTGCATCTCA	agaccctgggagaaagcaaaag
412	chr6	46097629	TTCCATGAAGGGCATCCAGATC	GAGTCTGAAACACGTCCTTGGA
413	chr6	46112887	GGGGAAAAATTGGGCTCAAGAAC	GTGACTCAATAGGACGCACTGT
414	chr6	46120231	atcttggactgtccagtctcct	tctccagggaattatgctgggt
415	chr6	46127626	AGTTCTTCACATCCCATTTGTCCT	CAACAACCTAAGGCTGTGCTTTAG
416	chr6	46136663	GAAGTGAAATAACATTTGTGACATCCAGA	GGAAAAGACCAGCAACCTTGATTC
417	chr6	46152939	TTTCCCCTCATTCCTGAGCAAG	gtgtggaggagtggcacataat
418	chr6	46192301	CTGTTGGCCCCTAATCATGACA	ATCCAGTGGAGGCACTTAGACT
419	chr6	46206776	actattgaagaagcagaggcaca	TCTCTGCACCCAGAATATCTCCT
420	chr6	46215020	catcagaatcacctgcagtcct	tcaccaaggaaggaaggaagga
421	chr6	46222147	GAAAAGAGCTGCCCttcaagga	TCCAGCTTTTTCTCTGCCCTTC
422	chr6	46227561	tgccagatcccaaaggttaagg	tctcgcataccttgctctatgc
423	chr6	46241732	GGCTGGGTACATAAGATGCTGA	GTTCTCGAGCAAACACTTTCCC
424	chr6	46270749	gcatatactgtTGGAGGCAGGT	TAGGGCTCTGTGATGGCAAATC
425	chr6	46275993	gcctcacttttcccaactgtga	TGCTCCTTAGGGTCATTGGTGA
426	chr6	46283922	GAGAGGCAAGTAAGGTAGACTTCC	gttggtggtgatggctaaatgc
427	chr6	46310411	AAGCCAGAAGAACACGACCTAC	tctcccacaactacaccaagga
428	chr6	46316112	AGCATGTCAGATCACAACCTCTG	GAAGCTCCTCAAAATGTGCTTGG
429	chr6	46325489	gcttattgcatgtcaggcactg	ACTCCTGCTAGAGTGTTAGTACCC
430	chr6	46338451	tgcactgacactctactctggt	CACAGGACAGGAATGTGATGCT
431	chr6	46357505	tagtcatctctgcactcccagt	GCAACCTAACTAAAGGCATGGC
432	chr6	46363557	ACGTTAAGGCTAACAGGGTTGG	TCAGAACGGGATCAGCTTGTTC
433	chr6	46379686	CCAGGAAGAAAGACCAGTTGgt	ctgttggactgcctacaatcca
434	chr6	46390824	GCTCTCAAGGGCATTTTTCACA	ATGCTTAGACCCACTCCTTCAC
435	chr6	46401170	GTATGCTGGTTAGCAGCTCTCA	acacacctccttctctgagtct
436	chr6	46423922	GATACCCCATTCAAAGGTCAGAGA	CATGGTGGTATTGCCATGTGTG
437	chr6	46434923	CAAAGTCACATCTGGGGTCACT	CTTCCAAGTGCAAGGTCCTGTT
438	chr6	46440898	TCCACAGCCCTGAACTTTTAGAAG	CATGGAGGATCAAACAGTATACCGT
439	chr6	46446047	tccatgcacccagtgataatctc	GCTTAAGAGCAGTGCCAATCTTG
440	chr6	46450956	CACCTAGATTTCCCCACAAGCA	GGTAAACCTGAAGAGCTTCCTGT
441	chr6	46455599	TCAGGCACTCCCATTAGCTCT	tgctctctagggagtgtgacat
442	chr6	46459974	AAACGGGACTGAAGGTGAATCG	TTCCCGCACTCTCCTATGATCT
443	chr6	46480180	acaggattggaccctatgcaac	CACTTGTGTGTTCCTCCAGCTA
444	chr6	46508186	tcactacacactacagcctgga	ttgcacccatggactctgattc
445	chr6	46515565	aggatcacttaagtccaggaagttg	AGGAAGTTCCCTGCCAAAACATA
446	chr6	46531648	GAGGTGAAACTTGAGCTACACCA	CTCATTGAGATTCTGGTGCCACT
447	chr6	46553654	attccagggattcaggctccta	TCCTGAGGTAGGAAGTTGAGCT
448	chr6	46608766	CTGAGCATACATCTTCTCTATGTTACCA	tcctctggggactttcatgtttaaat
449	chr6	46655603	TCCTGAACGTCCCAACAAGC	GTTCAAAGGACCCAGTGGAGG
450	chr6	46681900	ccatcaccttttcaggtgtcca	CACAGCAGAGAAGAAAGGGTGT
451	chr6	46722334	CAGTTATAGCTCTGAGAGGATGGAAC	CCATCATGAACTGCCCCTATAGATG
452	chr6	46765182	TGTAAATCAGGGCTGTCCTCAG	TCTGTTCTCAGGTGCTTAGCAG
453	chr6	46793175	TGATGCACTACCAGCCTTTCTC	TGGAATCTCTGCTGAGGCTAGT
454	chr6	46884682	GCATTGCTACCTTGCAGCTTC	gcttgccatatggcaagtgtc
455	chr6	46961952	gtctcataggcatctcaaaGACCT	gtctctgagaaTCAGGGAATCACA
456	chr6	46985955	gacatttgacatcccagctgga	caacttctcattgggcctcagt
457	chr6	47060117	AGACAGAGGCCTTGGAAAGGTA	TGCAATACATCAGCTGGGAGTC
458	chr6	47171810	TAAAAGGCTGGAGCTGGAAAGG	AAGCTGAGTCTCACTGCTCCTA
459	chr6	47231741	agtggtatgtctcacaattaattgtgtg	CTTGAGTCAACCTGGTCAGGTATTAT
460	chr6	47277569	CCATCTACCTCCAACACCCCAT	AGTGGCTGGAAGCTTCGCTA
461	chr6	47328104	agaagggaatgagtgggaggat	GGTAGGCTGTGACCCATGTTTT
462	chr6	47348555	CTGTAGATGCCACAACTCTCCT	GACTGGAAAAGAGTGGTTTCCG
463	chr6	47382378	AACTTAGCATGCCAACAGACCA	GGTTTCAAGGTGATCTTGGGGT
464	chr6	47413226	aggagcccttgtcatctaccat	acctcattgaatctgcaagggg
465	chr6	47457461	CTGTTTGGAAACTGAGGGAAGTTC	tctgtctcctccacatcttacct
466	chr6	47482194	AGTAAGCTAAAACTGAGGAGAAACCA	ACCACACCCCAAAATATGTCACA
